# Supplementary material for: In silico Prediction, Characterization, Molecular Docking, and Dynamic Studies on Fungal SDRs as Novel Targets for Searching Potential Fungicides Against Fusarium Wilt in Tomato
Source: Front Pharmacol. 2018 Oct 22;9:1038. doi: 10.3389/fphar.2018.01038 (PMC6204350; doi:10.3389/fphar.2018.01038)
Supplement: Supplementary file 4 [file Table_4.XLSX]

## Sheet: Sheet1
S.No	Fungicide Name	Binding energy[kcal/mol]	Dissociation constant [µM]	Contact Receptor Residues
1	Azoxystrobin	6.667	12.97	PHE97 ALA190 GLU191 ALA192 ALA193 LYS194 ASP195 LYS201 MET202 ILE203 VAL20
2	Benomyl	5.588	80.15	SER15 ARG16 GLY17 ALA20 THR21 ALA24 SER43 VAL46 ASN47 PHE50 PRO223 ASN224
3	Bixafen	6.825	9.93	PHE97 PRO149 ARG150 GLU191 ALA192 ALA194 LYS195 ASP201 LYS202 MET203
4	Boscalid	7.2	5.27	PHE 97 ARG150 GLU191 ALA192 ALA194 LYS195 GLY200 ASP201 LYS202 MET203
5	Bromocunazole	5.641	73.29	PHE97 PRO149 ARG150 GLU191 ALA 192 ALA 194 LYS195 GLY200 ASP201 LYS202
6	Carbendazim	5.789	57.09	GLY13 SER15 ARG16 GLY17 ILE18 GLY19 TYR37 VAL38 SER39 SER40 ASN91 SER92 GLY93 ILE94 ILE139 LYS158 THR186 MET188
7	Coumarin	6.131	32.05	ARG16 GLY17 ILE18 GLY19 ASN91 SER92 GLY93 ILE139 LYS158 THR 186 ASP187 MET188
8	Cymoxanil	6.342	22.45	GLY13 SER15 ARG16 ILE18 VAL38 VAL65 ASN91 SER92 GLY93 ILE94 VAL114 ILE139 TYR154 LYS158 PRO184 THR186 ASP187 MET188
9	Dithane	4.107	976.17	GLY13 SER15 ARG16 ILE18 GLY19 VAL38 ASN91 SER92 GLY93 ILE94 ILE139 LYS158 THR186 MET188
10	Epoxiconazole	6.579	15.04	PHE97 PRO149 ARG150 GLU191 ALA192 ALA194 LYS195 GLY200 ASP201 LYS202
11	Ethyl phosphonates	5.055	197.07	PHE 97 ARG150 GLU191 ALA192 ALA194 LYS195 GLY200 ASP201 LYS202
12	Famoxadone	7.657	2.43	GLY13 SER15 ARG16 VAL38 SER39 SER40 ASP64 VAL65 SER66 SER92 GLY93 ILE94 LYS110 VAL114
13	Fenamidone	6.011	39.25	ILE182 LEU218 ARG220 GLY222 ASP226 VAL230 LEU234 ILE247 HIS248 ALA249 SER250 GLY251 GLY252
14	Fludioxonil	5.987	40.87	PHE97 GLU191 ALA 192 ALA194 LYS195 GLY200 ASP201 LYS202 MET203
15	Fuberidazole	6.637	13.64	GLY13 SER15 ARG16 GLY17 ILE18 GLY19 VAL38 SER40 ASN91 SER92 GLY93 ILE94 ILE139 THR186 MET188
16	Fluxapyrozad	6.619	14.06	PHE97 PRO149 ARG150 GLU191 ALA192 ALA194 LYS195 ASP201 LYS202
17	Hexoconazole	5.117	177.49	PHE97 ARG150 ALA190 GLU191 ALA192 ALA194 LYS195 ASP201 LYS202 MET203
18	Iprodione	5.984	41.08	SER15 ARG16 GLY17 ALA20 ALA21 THR24 ALA43 SER46 VAL47 ASN50 ASP187 PHE223 PRO224 ASN225
19	Isopyrazam	7.046	6.84	PHE97 ALA190 GLU191 ALA192 ALA193 ALA194 LYS195 LYS202 MET203 ILE205 VAL208
20	Metalaxyl	5.195	155.6	PHE97 PRO149 ARG150 GLU191 ALA192 ALA194 LYS195 ASP201 LYS202
21	Metiram(Zineb)	4.107	976.17	GLY13 SER15 ARG16 ILE18 GLY19 VAL38 ASN91 SER92 GLY93 ILE94 ILE139 LYS158 THR186 MET188
22	Myclobutanil	5.934	44.7	PHE97 ARG150 GLU191 ALA192 ALA194 LYS195 GLY200 ASP201 LYS202 MET203
23	Prochloraz	5.438	103.25	PHE97 ARG150 ALA190 GLU191 ALA192 ALA193 ALA194 LYS195 ASP201 LYS202 MET203 SER204 ILE205 VAL208
24	Prothioconazole	5.535	87.65	PHE97 ARG150 GLU191 ALA192 ALA193 ALA194 LYS195 ASP201 LYS202
25	Pterostilbin	6.291	24.47	GLY13 SER15 ARG16 TYR37 VAL38 SER39 SER40 ASP64 VAL65 SER66 ASN91 SER92 GLY93 ILE94 LYS110 VAL114 THR186 MET188
26	Pyroquilon	5.587	80.29	PHE97 ARG150 GLU191 ALA192 ALA194 LYS195 ASP201
27	Pyraclostrobin	7.059	6.69	VAL38 ASP64 VAL65 SER66 LYS67 SER92 GLY93 ILE94 ASP109 LYS110 GLY113 VAL114
28	Stribilurin	6.863	9.31	VAL38 SER39 ASP64 VAL65 SER66 SER92 ILE94 THR104 GLU106 GLU107 LYS110 GLY113 VAL114
29	Tebuconazole	6.291	24.47	GLY13 SER15 ARG16 TYR37 VAL38 SER39 SER40 ASP64 VAL65 SER66 ASN91 SER92 GLY93 ILE94 LYS110 VAL114 THR186 MET188
30	Thiophanatemethyl	7.249	4.85	GLY13 SER15 ARG16 GLY17 TYR37 VAL38 SER39 SER40 VAL65 SER92 GLY93 ILE 94 GLU 95 VAL114 THR186 ASP187 MET188 GLU191
31	Tolclofos-methyl	4.916	249.18	PHE97 ARG150 GLU191 ALA192 ALA194 LYS195 ASP201 LYS202
32	Trifloxystrobin	7.152	5.72	PHE97 ARG150 ALA190 GLU191 ALA193 ALA194 LYS195 GLY200 ASP201 LYS202 MET203 SER204 ILE205 VAL208
33	Voriconazole	5.581	81.1	ARG16 GLY17 ALA20 ALA21 THR24 VAL47 ASN50 ASP187 PHE223 PRO224 ASN225
34	Tricyclazole	5.423	105.89	ARG16 GLY17 ALA20 ALA21 PHE223 PRO224 ASN225
35	Triazoloquinoline	6.433	19.25	ARG16 GLY17 ILE18 GLY19 ASN91 SER92 GLY93 ILE139 LYS158 THR186 ASP187 MET188
36	Tolpocarb	6.643	13.5	ALA190 GLU191 ALA192 ALA193 ALA194 LYS195 GLY200 ASP201 LYS202 MET203 SER204 ILE205 VAL208
37	Oxathiapiprolin	7.81	1.86	GLY 13 ARG 16 VAL 38 ASP 64 VAL 65 SER 66 LYS 67 SER 92 GLY 93 ILE 94 ASP 109 LYS 110 LEU 112 GLY 113 VAL 114
