# Supplementary material for: In silico Prediction, Characterization, Molecular Docking, and Dynamic Studies on Fungal SDRs as Novel Targets for Searching Potential Fungicides Against Fusarium Wilt in Tomato
Source: Front Pharmacol. 2018 Oct 22;9:1038. doi: 10.3389/fphar.2018.01038 (PMC6204350; doi:10.3389/fphar.2018.01038)
Supplement: Supplementary file 6 [file Table_6.XLSX]

## Sheet: Sheet1
node1	node2	node1 accession	node2 accession	node1 annotation	node2 annotation	score	node3	node4	node1 accession	node2 accession	node1 annotation	node2 annotation
FOXG_02375	FOXG_05459	FOXG_02375P0	FOXG_05459P0	acetyl-CoA carboxylase	Hypothetical protein similar to malonyl CoA-acyl carrier protein transacylase	0.984	FOXG_08543	FOXG_11627	FOXG_02375P0	FOXG_05459P1	acetyl-CoA carboxylase	Hypothetical protein similar to malonyl CoA-acyl carrier protein transacylase
FOXG_02375	FOXG_06391	FOXG_02375P0	FOXG_06391P0	acetyl-CoA carboxylase	Fatty acid synthase subunit alpha reductase	0.999	FOXG_10407	FOXG_14423	FOXG_02375P0	FOXG_06391P1	acetyl-CoA carboxylase	Fatty acid synthase subunit alpha reductase
FOXG_02375	FOXG_06392	FOXG_02375P0	FOXG_06392P0	acetyl-CoA carboxylase	Fatty acid synthase subunit beta dehydratase	0.999	FOXG_10409	FOXG_14426	FOXG_02375P0	FOXG_06392P1	acetyl-CoA carboxylase	Fatty acid synthase subunit beta dehydratase
FOXG_02375	FOXG_10722	FOXG_02375P0	FOXG_10722P0	acetyl-CoA carboxylase	Hypothetical protein similar to peroxisomal dehydratase	0.982	FOXG_19069	FOXG_27416	FOXG_02375P0	FOXG_10722P1	acetyl-CoA carboxylase	Hypothetical protein similar to peroxisomal dehydratase
FOXG_02375	FOXG_14342	FOXG_02375P0	FOXG_14342P0	acetyl-CoA carboxylase	Fatty acid synthase subunit beta dehydratase	0.999	FOXG_26309	FOXG_38276	FOXG_02375P0	FOXG_14342P1	acetyl-CoA carboxylase	Fatty acid synthase subunit beta dehydratase
FOXG_02375	FOXG_14558	FOXG_02375P0	FOXG_14558P0	acetyl-CoA carboxylase	Conserved hypothetical protein	0.982	FOXG_26741	FOXG_38924	FOXG_02375P0	FOXG_14558P1	acetyl-CoA carboxylase	Conserved hypothetical protein
FOXG_02375	FOXG_15138	FOXG_02375P0	FOXG_15138P0	acetyl-CoA carboxylase	Fatty acid synthase subunit beta dehydratase	0.999	FOXG_27901	FOXG_40664	FOXG_02375P0	FOXG_15138P1	acetyl-CoA carboxylase	Fatty acid synthase subunit beta dehydratase
FOXG_02375	FOXG_17367	FOXG_02375P0	FOXG_17367P0	acetyl-CoA carboxylase	Peroxisomal hydratase-dehydrogenase-epimerase	0.982	FOXG_32359	FOXG_47351	FOXG_02375P0	FOXG_17367P1	acetyl-CoA carboxylase	Peroxisomal hydratase-dehydrogenase-epimerase
FOXG_04696	FOXG_06391	FOXG_04696P0	FOXG_06391P0	Conserved hypothetical protein	Fatty acid synthase subunit alpha reductase	0.92	FOXG_08086	FOXG_09781	FOXG_04696P0	FOXG_06391P1	Conserved hypothetical protein	Fatty acid synthase subunit alpha reductase
FOXG_04696	FOXG_06392	FOXG_04696P0	FOXG_06392P0	Conserved hypothetical protein	Fatty acid synthase subunit beta dehydratase	0.921	FOXG_08088	FOXG_09784	FOXG_04696P0	FOXG_06392P1	Conserved hypothetical protein	Fatty acid synthase subunit beta dehydratase
FOXG_04696	FOXG_14342	FOXG_04696P0	FOXG_14342P0	Conserved hypothetical protein	Fatty acid synthase subunit beta dehydratase	0.921	FOXG_23988	FOXG_33634	FOXG_04696P0	FOXG_14342P1	Conserved hypothetical protein	Fatty acid synthase subunit beta dehydratase
FOXG_04696	FOXG_15138	FOXG_04696P0	FOXG_15138P0	Conserved hypothetical protein	Fatty acid synthase subunit beta dehydratase	0.921	FOXG_25580	FOXG_36022	FOXG_04696P0	FOXG_15138P1	Conserved hypothetical protein	Fatty acid synthase subunit beta dehydratase
FOXG_05459	FOXG_02375	FOXG_05459P0	FOXG_02375P0	Hypothetical protein similar to malonyl CoA-acyl carrier protein transacylase	acetyl-CoA carboxylase	0.984	FOXG_00709	FOXG_03793	FOXG_05459P0	FOXG_02375P1	Hypothetical protein similar to malonyl CoA-acyl carrier protein transacylase	acetyl-CoA carboxylase
FOXG_05459	FOXG_06391	FOXG_05459P0	FOXG_06391P0	Hypothetical protein similar to malonyl CoA-acyl carrier protein transacylase	Fatty acid synthase subunit alpha reductase	0.999	FOXG_07323	FOXG_08255	FOXG_05459P0	FOXG_06391P1	Hypothetical protein similar to malonyl CoA-acyl carrier protein transacylase	Fatty acid synthase subunit alpha reductase
FOXG_05459	FOXG_06392	FOXG_05459P0	FOXG_06392P0	Hypothetical protein similar to malonyl CoA-acyl carrier protein transacylase	Fatty acid synthase subunit beta dehydratase	0.991	FOXG_07325	FOXG_08258	FOXG_05459P0	FOXG_06392P1	Hypothetical protein similar to malonyl CoA-acyl carrier protein transacylase	Fatty acid synthase subunit beta dehydratase
FOXG_05459	FOXG_14342	FOXG_05459P0	FOXG_14342P0	Hypothetical protein similar to malonyl CoA-acyl carrier protein transacylase	Fatty acid synthase subunit beta dehydratase	0.991	FOXG_23225	FOXG_32108	FOXG_05459P0	FOXG_14342P1	Hypothetical protein similar to malonyl CoA-acyl carrier protein transacylase	Fatty acid synthase subunit beta dehydratase
FOXG_05459	FOXG_15138	FOXG_05459P0	FOXG_15138P0	Hypothetical protein similar to malonyl CoA-acyl carrier protein transacylase	Fatty acid synthase subunit beta dehydratase	0.991	FOXG_24817	FOXG_34496	FOXG_05459P0	FOXG_15138P1	Hypothetical protein similar to malonyl CoA-acyl carrier protein transacylase	Fatty acid synthase subunit beta dehydratase
FOXG_06391	FOXG_02375	FOXG_06391P0	FOXG_02375P0	Fatty acid synthase subunit alpha reductase	acetyl-CoA carboxylase	0.999	FOXG_01641	FOXG_05657	FOXG_06391P0	FOXG_02375P1	Fatty acid synthase subunit alpha reductase	acetyl-CoA carboxylase
FOXG_06391	FOXG_04696	FOXG_06391P0	FOXG_04696P0	Fatty acid synthase subunit alpha reductase	Conserved hypothetical protein	0.92	FOXG_03001	FOXG_01306	FOXG_06391P0	FOXG_04696P1	Fatty acid synthase subunit alpha reductase	Conserved hypothetical protein
FOXG_06391	FOXG_05459	FOXG_06391P0	FOXG_05459P0	Fatty acid synthase subunit alpha reductase	Hypothetical protein similar to malonyl CoA-acyl carrier protein transacylase	0.999	FOXG_04527	FOXG_03595	FOXG_06391P0	FOXG_05459P1	Fatty acid synthase subunit alpha reductase	Hypothetical protein similar to malonyl CoA-acyl carrier protein transacylase
